# Supplementary material for: Assessing the Consequences of Denoising Marker-Based Metagenomic Data
Source: PLoS One. 2013 Mar 25;8(3):e60458. doi: 10.1371/journal.pone.0060458 (PMC3607570; doi:10.1371/journal.pone.0060458)
Supplement: File S17 — The mapping file for our dataset. The primer sequences are given, followed by the corresponding mid tag sequences for each of the fourteen samples. (CSV) [file pone.0060458.s017.csv]

primer	341F	CCTACGGGAGGCAGCAG
midtag	MID12	ATATCGCGAG
midtag	MID13	AGACTCGACGT
midtag	MID14	AGTACGAGAGT
midtag	MID15	AGTACTACTAT
midtag	MID16	AGTAGACGTCT
midtag	MID17	AGTCGTACACT
midtag	MID18	AGTGTAGTAGT
midtag	MID19	ATAGTATACGT
midtag	MID20	CAGTACGTACT
midtag	MID21	CGACGACGCGT
midtag	MID22	CGACGAGTACT
midtag	MID23	CGATACTACGT
midtag	MID24	CGTACGTCGAT
midtag	MID25	CTACTCGTAGT
primer	926R	CCGTCAATTCMTTTGAGTTT
midtag	MID12	AGCACTGTAG
midtag	MID13	ACGTCGGGTCT
midtag	MID14	ACTCTCGGACT
midtag	MID15	ATAGTAGGACT
midtag	MID16	AGACGTCGACT
midtag	MID17	AGTGTAGGACT
midtag	MID18	ACTACTAGACT
midtag	MID19	ACGTATAGTAT
midtag	MID20	AGTACGTGCTG
midtag	MID21	ACGCGTGGTCG
midtag	MID22	AGTACTGGTCG
midtag	MID23	ACGTAGTGTCG
midtag	MID24	ATCGACGGACG
midtag	MID25	ACTACGGGTAG
primer	968F	AACGCGAAGAACCTTAC
midtag	MID12	ACGAGTGCGT
midtag	MID13	AGACTCGACGT
midtag	MID14	AGTACGAGAGT
midtag	MID15	AGTACTACTAT
midtag	MID16	AGTAGACGTCT
midtag	MID17	AGTCGTACACT
midtag	MID18	AGTGTAGTAGT
midtag	MID19	ATAGTATACGT
midtag	MID20	CAGTACGTACT
midtag	MID21	CGACGACGCGT
midtag	MID22	CGACGAGTACT
midtag	MID23	CGATACTACGT
midtag	MID24	CGTACGTCGAT
midtag	MID25	CTACTCGTAGT
primer	1401R	CGGTGTGTACAAGGCCCGGGAACG
midtag	MID12	ACGAGTGCGT
midtag	MID13	ACGTCGGGTCT
midtag	MID14	ACTCTCGGACT
midtag	MID15	ATAGTAGGACT
midtag	MID16	AGACGTCGACT
midtag	MID17	AGTGTAGGACT
midtag	MID18	ACTACTAGACT
midtag	MID19	ACGTATAGTAT
midtag	MID20	AGTACGTGCTG
midtag	MID21	ACGCGTGGTCG
midtag	MID22	AGTACTGGTCG
midtag	MID23	ACGTAGTGTCG
midtag	MID24	ATCGACGGACG
midtag	MID25	ACTACGGGTAG
