# Supplementary material for: Assessing the Consequences of Denoising Marker-Based Metagenomic Data
Source: PLoS One. 2013 Mar 25;8(3):e60458. doi: 10.1371/journal.pone.0060458 (PMC3607570; doi:10.1371/journal.pone.0060458)
Supplement: File S18 — DenoiseMapAmpNoise.pl script. (TXT) [file pone.0060458.s018.txt]

#!/usr/bin/perl

# DenoiseMapAmpNoise.pl
# John Gaspar (jsh58@unh.edu)
# June 2011 (updated: November 2011, April 2012)

#########################################################################
#    This program is free software: you can redistribute it and/or modify
#    it under the terms of the GNU General Public License as published by
#    the Free Software Foundation, either version 3 of the License, or
#    (at your option) any later version.
#
#    This program is distributed in the hope that it will be useful,
#    but WITHOUT ANY WARRANTY; without even the implied warranty of
#    MERCHANTABILITY or FITNESS FOR A PARTICULAR PURPOSE.  See the
#    GNU General Public License for more details.
#
#    You should have received a copy of the GNU General Public License
#    along with this program.  If not, see <http://www.gnu.org/licenses/>.
#########################################################################

# This program is used to reconstitute reads at a given step in the
# denoising process.  It reattaches mid tags and primers where
# needed.

use strict;
use warnings;

sub usage {
   print q(

  Usage: perl DenoiseMapAmpNoise.pl <step> <file1> <file2> <val1> <val2> <val3> <val4> <val5> <opt>

          <step>     Step of denoising from which to reconstitute the reads:
                          1  =  post-Filtering
                          2  =  post-PyroNoise
                          3  =  post-Truncation
                          4  =  post-SeqNoise
                          5  =  post-Perseus

          <file1>    File containing the following (one per line, comma-separated):
                          - name of folder with files to be analyzed
                          - file that contains sample names and mid tags
                               (same as that used with SplitKeys.pl)
                          - primer for this folder (if step > 2)
                        For example:
                            968F,MIDonly_968F.csv,AACGCGAAGAACCTTAC
                            1401R,MIDonly_1401R.csv,CGGTGTGTACAAGGCCCGGGAACG
                                (etc.)

     Optional arguments:

          <file2>    Output fasta file (def: denoise<step>.fasta)
          <val1>     -s value for PyroNoise (def: 60)
          <val2>     -c value for PyroNoise (def: 01)
          <val3>     Truncation length (def: 400)
          <val4>     -s value for SeqNoise (def: 30)
          <val5>     -c value for SeqNoise (def: 08)
          <opt>      Were the samples combined before SeqNoise?
                          1  =  yes
                          2  =  no (default)

);
   exit;
}

usage() if (!$ARGV[1] || $ARGV[0] eq "-h" || $ARGV[0] < 1);

# parse @ARGV
my $step = $ARGV[0];

# load folders, file names, and primers
my @folder;
my @file;
my @primer;
open (FOL, $ARGV[1]) || die "Cannot open $ARGV[1]!\n$!\n";
while (my $line = <FOL>) {
   chomp $line;
   next if (! $line);
   my @spl = split (",", $line);
   if (! -d $spl[0]) {
      print "$spl[0] is not a valid directory\n";
   } elsif (! -f $spl[1]) {
      print "$spl[1] is not a valid file name\n";
   } elsif (!$spl[2] && $step > 2) {
      print "Need a primer for $spl[0] samples\n";
   } else {
      push @folder, $spl[0];
      push @file, $spl[1];
      push @primer, $spl[2] if ($step > 2);
   }
}

# open output file
my $outfile = "denoise${step}.fasta";
$outfile = $ARGV[2] if ($ARGV[2]);
open (OUT, ">$outfile");

# prepare file suffixes
my $pnsuf = "_s60_c01";
$pnsuf = "_s${ARGV[3]}_c$ARGV[4]" if ($ARGV[4]);
my $trun = "_tr400";
$trun = "_tr$ARGV[5]" if ($ARGV[5]);
my $snsuf = "_s30_c08";
$snsuf = "_s${ARGV[6]}_c$ARGV[7]" if ($ARGV[7]);

# make complete suffixes based on step
my $map = "";
my $fa = "";
if ($step == 1) {
   $fa = ".fa";
} elsif ($step < 4) {
   $map = "${pnsuf}.mapping";
   if ($step == 2) {
      $fa = "${pnsuf}_cd.fa";
   } else {
      $fa = "${pnsuf}_cd${trun}.fa";
   }
} else {
   $map = "${pnsuf}_cd${trun}${snsuf}_cd.mapping";
   if ($step == 4) {
      $fa = "${pnsuf}_cd${trun}${snsuf}_cd.fa";
   } else {
      $fa = "${pnsuf}_cd${trun}${snsuf}_Good.fa";
   }
}

# check option: if samples were combined after truncation
#    and are listed as a single "all" file in the folders
my $opt = 0;
$opt = 1 if ($ARGV[8] && $ARGV[8] == 1 && $step > 3);

my $count = 0;

# loop: for each folder
for (my $x = 0; $x < scalar @folder; $x++) {

   # load sample names and mid tags
   my @sample = ();
   my %mid = ();
   if (!open (MID, $file[$x]) ) {
      print "Cannot open $file[$x]!\n$!\n";
      next;
   }
   while (my $line = <MID>) {
      chomp $line;
      next if (! $line);
      my @spl = split (",", $line);
      push @sample, $spl[0];
      $mid{$spl[0]} = $spl[1] if ($step > 2);
   }
   close MID;

   # for SeqNoise/Perseus, analyze samples together
   my @mapd = ();
   if ($opt) {
      @sample = ("all");
      if (!open (MAPD, "$folder[$x]/$sample[0]${pnsuf}_cd${trun}${snsuf}.mapping") ) {
         print "Cannot open map file!\n$!\n";
         next;
      }
      @mapd = <MAPD>;
      chomp @mapd;
      close MAPD;
   }

   # loop: for each sample
   for (my $y = 0; $y < scalar @sample; $y++) {

      # open fasta file
      if (!open (FAS, "$folder[$x]/$sample[$y]$fa") ) {
         print "Cannot open $folder[$x]/$sample[$y]$fa!\n$!\n";
         next;
      }

      if ($step == 1) {
         while (my $line = <FAS>) {
            print OUT $line;
            $count += 0.5;
         }
         next;
      }

      # load mapping file to array
      if (!open (MAP, "$folder[$x]/$sample[$y]$map") ) {
         print "Cannot open $folder[$x]/$sample[$y]$map!\n$!\n";
         next;
      }
      my @map = <MAP>;
      chomp @map;
      close MAP;

      # loop: get cluster sequence
      while (my $header = <FAS>) {

         chomp $header;
         my @spl = split ("_", $header);
         my $weight = pop @spl;
         my $clus = pop @spl;

         # load line from mapping file
         my $line = $map[$clus];
         my @div = split (" ", $line);
         my @ids = split (",", $div[1]);

         # for SeqNoise/Perseus, check alternate mapping file
         my @group = ();
         my @num = ();
         if ($opt) {
            my $line = $mapd[$clus];
            my @div = split (" ", $line);
            my @ids = split (",", $div[1]);
            foreach my $id (@ids) {
               my @spl = split ("_", $id);
               my @cut = split (/\//, $spl[0]);
               push @group, $cut[1];
               push @num, pop @spl;
            }
         }

         #loop: print ID, sequence for each
         my $seq = <FAS>;
         foreach my $head (@ids) {
            print OUT ">$head\n";
            if ($step > 2) {
               if ($opt) {
                  print OUT $mid{$group[0]};
                  $num[0]--;
                  if ($num[0] == 0) {
                     shift @num;
                     shift @group;
                  }
               } else {
                  print OUT $mid{$sample[$y]};
               }
               print OUT $primer[$x];
            }
            print OUT $seq;
            $count++;
         }

      }

      close FAS;
   }
}

close OUT;
print "\nReads printed to $outfile: $count\n\n";
