# Supplementary material for: Assessing the Consequences of Denoising Marker-Based Metagenomic Data
Source: PLoS One. 2013 Mar 25;8(3):e60458. doi: 10.1371/journal.pone.0060458 (PMC3607570; doi:10.1371/journal.pone.0060458)
Supplement: File S20 — DenoiseMapMothur.pl script. (TXT) [file pone.0060458.s020.txt]

#!/usr/bin/perl

# DenoiseMapMothur.pl
# John Gaspar (jsh58@unh.edu)
# June 2011 (updated: November 2011, April 2012, July 2012)

#########################################################################
#    This program is free software: you can redistribute it and/or modify
#    it under the terms of the GNU General Public License as published by
#    the Free Software Foundation, either version 3 of the License, or
#    (at your option) any later version.
#
#    This program is distributed in the hope that it will be useful,
#    but WITHOUT ANY WARRANTY; without even the implied warranty of
#    MERCHANTABILITY or FITNESS FOR A PARTICULAR PURPOSE.  See the
#    GNU General Public License for more details.
#
#    You should have received a copy of the GNU General Public License
#    along with this program.  If not, see <http://www.gnu.org/licenses/>.
#########################################################################

# This program is used to reconstitute reads at a given step in the
# denoising process.  It reattaches mid tags and primers where
# needed.

# This version is for use with mothur's denoising pipeline.

use strict;
use warnings;

sub usage {
   print q(

  Usage: perl DenoiseMapMothur.pl <step> <file1> <root> <file2>

          <step>     Step of denoising from which to reconstitute the reads:
                          1  =  post-trim
                          2  =  post-shhh.flows
                          3  =  post-trim.seqs
                          4  =  post-shhh.seqs
                          5  =  post-uchime

          <file1>    File containing the following (one per line, comma-separated):
                          - name of folder with files to be analyzed
                          - file that contains sample names and mid tags
                               (same as that used with SplitKeys.pl)
                          - primer for this folder (if step > 2)
                        For example:
                            968F,MIDonly_968F.csv,AACGCGAAGAACCTTAC
                            1401R,MIDonly_1401R.csv,CGGTGTGTACAAGGCCCGGGAACG
                                (etc.)

          <root>     Root name of files (e.g. "454Reads")

     Optional arguments:

          <file2>    Output fasta file (def: denoise<step>.fasta)

);
   exit;
}

usage() if (!$ARGV[2] || $ARGV[0] eq "-h" || $ARGV[0] < 1);

# parse @ARGV
my $step = $ARGV[0];
my $root = $ARGV[2];
my $infile = "";
my $mapfile = "";
my $groupfile = "";
if ($step == 1) {
   $infile = "$root.flow.fasta";
} elsif ($step == 2) {
   $infile = "$root.flow.shhh.fasta";
   $mapfile = "$root.flow.shhh.names";
} elsif ($step < 6) {
   $groupfile = "$root.flow.shhh.groups";
   if ($step == 3) {
      $infile = "$root.flow.shhh.trim.fasta";
      $mapfile = "$root.flow.shhh.trim.names";
   } else {
      $infile = "$root.flow.shhh.trim.shhh.fasta";
      $mapfile = "$root.flow.shhh.trim.shhh.names";
   }
} else {
   print "Not a valid step\n";
   usage();
}

# load folders, file names, and primers
my @folder;
my @file;
my @primer;
open (FOL, $ARGV[1]) || die "Cannot open $ARGV[1]!\n$!\n";
while (my $line = <FOL>) {
   chomp $line;
   next if (! $line);
   my @spl = split (",", $line);
   if (! -d $spl[0]) {
      print "$spl[0] is not a valid directory\n";
   } elsif (! -f $spl[1]) {
      print "$spl[1] is not a valid file name\n";
   } elsif (!$spl[2]) {
      print "Need a primer for $spl[0] samples\n";
   } else {
      push @folder, $spl[0];
      push @file, $spl[1];
      push @primer, $spl[2];
   }
}

# open output file
my $outfile = "denoise${step}.fasta";
$outfile = $ARGV[3] if ($ARGV[3]);
open (OUT, ">$outfile");

my $count = 0; 
my $chicount = 0;
# loop: for each folder
for (my $x = 0; $x < scalar @folder; $x++) {

   # load sample names and mid tags
   my %mid = ();
   if (!open (MID, $file[$x]) ) {
      print "Cannot open $file[$x]!\n$!\n";
      next;
   }
   while (my $line = <MID>) {
      chomp $line;
      next if (! $line);
      my @spl = split (",", $line);
      $mid{$spl[0]} = $spl[1];
   }
   close MID;

   # open fasta file
   if (!open (FAS, "$folder[$x]/$infile") ) {
      print "Cannot open $folder[$x]/$infile!\n$!\n";
      next;
   }

   # if $step is 5, load chimeric seq headers to hash
   my %chi = ();
   if ($step == 5) {
      open (CHI, "$folder[$x]/$root.flow.shhh.trim.shhh.uchime.accnos") 
         || die "Need a valid file of chimeras!\n";
      while (my $line = <CHI>) {
         chomp $line;
         $chi{$line} = 1;
      }
      close CHI;
   }

   my %map = ();   
   if ($step > 1) {
      # open mapping file
      local $/ = "\n";
      open (MAP, "$folder[$x]/$mapfile");

      # make hash of reads
      while (my $line = <MAP>) {
         chomp $line;
         my @div = split ("\t", $line);
         $map{$div[0]} = $div[1];
      }
      close MAP;
   }

   # if step is > 2, open "groups" file (gives sample IDs)
   my %group = ();
   if ($step > 2) {
      local $/ = "\n";
      open (GRO, "$folder[$x]/$groupfile");
      while (my $line = <GRO>) {
         chomp $line;
         my @div = split ("\t", $line);
         $group{$div[0]} = $div[1];
      }
      close GRO;
   }

   # loop: get cluster sequence
   local $/ = ">";
   my $waste = <FAS>;
   while (my $chunk = <FAS>) {

      chomp $chunk;
      my @line = split ("\n", $chunk);
      my @spl = split (" ", $line[0]);

      if ($step == 1) {
         print OUT ">$chunk";
         $count++;
      } elsif (! exists $chi{$spl[0]}) {
         my @read = split (",", $map{$spl[0]});
         foreach my $head (@read) {
            print OUT ">$head\n";
            print OUT "$mid{$group{$head}}$primer[$x]" if ($step > 2);
            print OUT "$line[1]\n";
            $count++;
         }
      } else {
         $chicount++;
      }

   }

   close FAS;

}

close OUT;
print "\nChimeras (clusters): $chicount\n" if ($step == 5);
print "\nReads printed to $outfile: $count\n\n";
