# Supplementary material for: Assessing the Consequences of Denoising Marker-Based Metagenomic Data
Source: PLoS One. 2013 Mar 25;8(3):e60458. doi: 10.1371/journal.pone.0060458 (PMC3607570; doi:10.1371/journal.pone.0060458)
Supplement: File S21 — DenoiseMapSLP.pl script. (TXT) [file pone.0060458.s021.txt]

#!/usr/bin/perl

# DenoiseMapSLP.pl
# John Gaspar (jsh58@unh.edu)
# June 2011 (updated: November 2011, April 2012, August 2012)

#########################################################################
#    This program is free software: you can redistribute it and/or modify
#    it under the terms of the GNU General Public License as published by
#    the Free Software Foundation, either version 3 of the License, or
#    (at your option) any later version.
#
#    This program is distributed in the hope that it will be useful,
#    but WITHOUT ANY WARRANTY; without even the implied warranty of
#    MERCHANTABILITY or FITNESS FOR A PARTICULAR PURPOSE.  See the
#    GNU General Public License for more details.
#
#    You should have received a copy of the GNU General Public License
#    along with this program.  If not, see <http://www.gnu.org/licenses/>.
#########################################################################

# This program is used to reconstitute reads at a given step in the
# denoising process.  It reattaches mid tags and primers where
# needed.

# This version is for use with SLP.

use strict;
use warnings;

sub usage {
   print q(

  Usage: perl DenoiseMapSLP.pl <step> <file1> <file2> <file3>

          <step>     Step of denoising from which to reconstitute the reads:
                          1  =  post-split_libraries
                          2  =  post-SLP

          <file1>    File containing the following (one per line, comma-separated):
                          - name of folder with files to be analyzed
                          - file that contains sample names and mid tags
                               (same as that used with SplitKeys.pl)
                          - primer for this folder
                        For example:
                            968F,MIDonly_968F.csv,AACGCGAAGAACCTTAC
                            1401R,MIDonly_1401R.csv,CGGTGTGTACAAGGCCCGGGAACG
                                (etc.)

     Optional arguments:

          <file2>    Output fasta file (def: denoise<step>.fasta)

);
   exit;
}

usage() if (!$ARGV[1] || $ARGV[0] eq "-h" || $ARGV[0] < 1);

# parse @ARGV
my $step = $ARGV[0];
my $infile = "";
if ($step < 3) {
   $infile = "seqs.fna";
} else {
   print "Not a valid step\n";
   usage();
}

# load folders, file names, and primers
my @folder;
my @file;
my @primer;
open (FOL, $ARGV[1]) || die "Cannot open $ARGV[1]!\n$!\n";
while (my $line = <FOL>) {
   chomp $line;
   next if (! $line);
   my @spl = split (",", $line);
   if (! -d $spl[0]) {
      print "$spl[0] is not a valid directory\n";
   } elsif (! -f $spl[1]) {
      print "$spl[1] is not a valid file name\n";
   } elsif (!$spl[2]) {
      print "Need a primer for $spl[0] samples\n";
   } else {
      push @folder, $spl[0];
      push @file, $spl[1];
      push @primer, $spl[2];
   }
}

# open output file
my $outfile = "denoise${step}.fasta";
$outfile = $ARGV[2] if ($ARGV[2]);
open (OUT, ">$outfile");

my $count = 0; 
# loop: for each folder
for (my $x = 0; $x < scalar @folder; $x++) {

   # load sample names and mid tags
   my %mid = ();
   if (!open (MID, $file[$x]) ) {
      print "Cannot open $file[$x]!\n$!\n";
      next;
   }
   while (my $line = <MID>) {
      chomp $line;
      next if (! $line);
      my @spl = split (",", $line);
      $mid{$spl[0]} = $spl[1];
   }
   close MID;

   # open fasta file
   if (!open (FAS, "$folder[$x]/$infile") ) {
      print "Cannot open $folder[$x]/$infile!\n$!\n";
      next;
   }

   # loop: get cluster sequence
   my %map = (); # if step is 2
   local $/ = ">";
   my $waste = <FAS>;
   while (my $chunk = <FAS>) {

      chomp $chunk;
      my @line = split ("\n", $chunk);
      my @spl = split (" ", $line[0]);
      my @div = split ("_", $spl[0]);

      if ($step == 2) {
         $map{$spl[0]} = $spl[1];
      } else {
         #print ID, mid tag, primer, and sequence
         print OUT ">$spl[1]\n$mid{$div[0]}$primer[$x]$line[1]\n";
         $count++;
      }

   }

   close FAS;

   if ($step == 2) {
      # make hash of cluster sequences
      my %seq = ();
      open (IN, "$folder[$x]/seqs.unique.slp.unique.fa");
      $waste = <IN>;
      while (my $chunk = <IN>) {
         chomp $chunk;
         my @line = split ("\n", $chunk);
         $seq{$line[0]} = $line[1];
      }
      close IN;

      # open mapping file
      local $/ = "\n";
      open (MAP, "$folder[$x]/seqs.unique.slp.names");
      while (my $line = <MAP>) {
         chomp $line;
         my @div = split ("\t", $line);
         my @read = split (",", $div[1]);

         # print reads
         foreach my $head (@read) {
            my @spl = split ("_", $head);
            print OUT ">$map{$head}\n$mid{$spl[0]}$primer[$x]$seq{$div[0]}\n";
            $count++;
         }
      }
      close MAP;
   }

}

close OUT;
print "\nReads printed to $outfile: $count\n\n";
