# Supplementary material for: Assessing the Consequences of Denoising Marker-Based Metagenomic Data
Source: PLoS One. 2013 Mar 25;8(3):e60458. doi: 10.1371/journal.pone.0060458 (PMC3607570; doi:10.1371/journal.pone.0060458)
Supplement: File S22 — AlignClusMus.pl script. (TXT) [file pone.0060458.s022.txt]

#!/usr/bin/perl

# AlignClusMus.pl
# John Gaspar (jsh58@unh.edu)
# June 2011 (updated: September 2011, November 2011, April 2012)

#########################################################################
#    This program is free software: you can redistribute it and/or modify
#    it under the terms of the GNU General Public License as published by
#    the Free Software Foundation, either version 3 of the License, or
#    (at your option) any later version.
#
#    This program is distributed in the hope that it will be useful,
#    but WITHOUT ANY WARRANTY; without even the implied warranty of
#    MERCHANTABILITY or FITNESS FOR A PARTICULAR PURPOSE.  See the
#    GNU General Public License for more details.
#
#    You should have received a copy of the GNU General Public License
#    along with this program.  If not, see <http://www.gnu.org/licenses/>.
#########################################################################

# This program determines the differences between corresponding reads 
# in two sets of fasta files.  It aligns them using ClustalW and MUSCLE,
# both of which must be installed on the computer.

# The output file contains summary information of the following:
#    - 3' gaps
#    - substitutions
#    - insertions
#    - deletions
#    - positions of changes (subs and in/dels combined)
#    - lengths of reads

# *** NEVER run multiple copies of this in the same location! ***

use strict;
use warnings;

sub usage {
   print q(

  Usage:  perl AlignClusMus.pl <file1> <file2> <file3> <file4>

          <file1>   Fasta file containing reference reads
          <file2>   Fasta file containing query reads

     Optional arguments:
          <file3>   Output file for results (def: denoise.result)
          <file4>   Output file for errors (def: error.result)

);
   exit;
}

usage() if (!$ARGV[1] || $ARGV[0] eq "-h");

# get input/output files
my $ref_file = $ARGV[0];
my $in_file = $ARGV[1];
my $out_file = $ARGV[2];
my $err_file = $ARGV[3];

open (REF, $ref_file) || die "Cannot open $ref_file\n$!\n";
open (IN, $in_file) || die "Cannot open $in_file!\n$!\n";

$out_file = "denoise.result" if (!$out_file);
open (OUT, ">$out_file");

$err_file = "error.result" if (!$err_file);
open (ERR, ">$err_file");

print OUT "Reference: $ref_file\n",
   "Query: $in_file\n";

# make hash of reference reads
$/ = ">";
my $waste = <REF>;
my %fna;
print "\nLoading data ...\n";
while (my $chunk = <REF>) {
   chomp $chunk;
   my @spl = split ("\n", $chunk);
   my $line = shift @spl;
   my @div = split (" ", $line);
   my $header = $div[0];
   my $sequence = join ("", @spl);
   $sequence =~ s/N/Z/g;
   $fna{$header} = $sequence;
}
close REF;

# create arrays for results
my @gap3; my @ins; my @i_ev; my @del; 
my @d_ev; my @subs; my @pos; my @lens;
for (my $o = 0; $o < 500; $o++) {
   $gap3[$o] = 0; $ins[$o] = 0; $i_ev[$o] = 0;
   $del[$o] = 0; $d_ev[$o] = 0; $subs[$o] = 0;
   $pos[$o] = 0; $lens[$o] = 0;
}

# create other counting variables
my $count = 0; my $tally = 0; 
my $gap3sum = 0; my @gap3val = (); my $gap3min = 0; my $gap3max = 0;
my $lensum = 0; my @lenarr = ();
my $NA = 0; my $NC = 0; my $NG = 0; my $NT = 0;
my $NN = 0; my $Ndel = 0; my $Nins = 0; my $Ncount = 0;
my $AC = 0; my $AG = 0; my $AT = 0; my $AN = 0; my $Ains = 0; my $Adel = 0;
my $CA = 0; my $CG = 0; my $CT = 0; my $CN = 0; my $Cins = 0; my $Cdel = 0;
my $GA = 0; my $GC = 0; my $GT = 0; my $GN = 0; my $Gins = 0; my $Gdel = 0;
my $TA = 0; my $TC = 0; my $TG = 0; my $TN = 0; my $Tins = 0; my $Tdel = 0;

$waste = <IN>;
# loop: get a query read
while (my $chunk = <IN>) {

   $count++;
   print "$ref_file -> $in_file: Analyzing $count";

   chomp $chunk;
   my @spl = split ("\n", $chunk);
   my $line = shift @spl;
   my @div = split ("_", $line);
   my $head = $div[0];
   my $seq = join ("", @spl);
   $seq =~ s/N/Z/g;

   # save length of denoised read
   $lensum += length ($seq);
   push @lenarr, length ($seq);
   my $len = int ( (length ($seq) + 5) / 10);
   $lens[$len]++;

   if (exists $fna{$head}) {

      # reset variables
      my $delete = 0; my $del_ev = 0;
      my $insert = 0; my $ins_ev = 0;
      my $gap_3 = 0; my $mismatch = 0;

      # align sequences with clustal
      open (FIRST, ">first");
      print FIRST ">${head}den\n$seq\n>$head\n$fna{$head}";
      close FIRST;

      system "clustalw -infile=first -quiet -gapopen=1";

      my @lines;
      my $dash;
      for (my $iter = 1; $iter < 3; $iter++) {

         # parse alignment result
         open (RES, "first.aln");
         local $/ = "\n";
         my @clust = <RES>;
         close RES;
         chomp @clust;

         # save results to array
         $clust[3] =~ m/(\S+\s+)/;
         my $len = length $1;
         @lines = ();
         my $q = 3;
         while ($q < 6) {
            my $comb = "";
            my $r = $q;
            while ($clust[$r]) {
               $comb .= substr($clust[$r], $len);
               $r += 4;
            }
            $lines[$q - 3] = $comb;
            $q++;
         }

         # determine 3' gap
         my $test;
         my $sign = 0;
         $dash = 0;
         if (substr ($lines[0], -1) eq "-") {
            $test = reverse $lines[0];
            $sign = -1;
         } elsif (substr ($lines[1], -1) eq "-") {
            $test = reverse $lines[1];
            $sign = 1;
         }
         if ($sign) {
            $test =~ m/(-*)/;
            $dash = length $1;
         }

         $gap_3 += $sign * $dash;
         if ($iter == 2) {
            $gap3sum += $gap_3;
            push @gap3val, $gap_3;
            $gap3min = $gap_3 if ($gap_3 < $gap3min);
            $gap3max = $gap_3 if ($gap_3 > $gap3max);
         }

         if ($iter == 1) {

            # trim reads of 3' gap
            my $seq1;
            my $seq2;
            if ($gap_3 > 0) {
               $seq1 = substr ($seq, 0, (length $lines[0]) - $dash - ($lines[0] =~ tr/-/-/) );
               $seq2 = $fna{$head};
            } else {
               $seq1 = $seq;
               $seq2 = substr ($fna{$head}, 0, (length $lines[0]) - $dash - ($lines[1] =~ tr/-/-/) );
            }
            $seq1 =~ s/Z/N/g;
            $seq2 =~ s/Z/N/g;

            # perform muscle alignment
            open (SECOND, ">first");
            print SECOND ">${head}den\n$seq1\n>$head\n$seq2";
            close SECOND;
            system "muscle -in first -quiet -gapopen -100 -clwout first.aln";
         }

      }

      # remove 3' gap from alignment result
      my $match = substr ($lines[2], 0, (length $lines[2]) - $dash);

      # analyze gaps
      while ($match =~ m/ /g) {

         my $position = pos ($match);
         my $base1 = substr ($lines[0], $position - 1, 1);
         my $base2 = substr ($lines[1], $position - 1, 1);

         ###############################################################
         # uncomment the following line for ambiguous base(s) in primer
         #    (can also verify identities of $base1 and $base2)
         #
         #next if ($position == #ambiguous base#);
         ###############################################################

         $tally++;
         # save position of mismatch to array (round to nearest 10)
         my $round = int ( ($position + 5) / 10);
         $pos[$round]++;

         if ($position < 27) {
            print ERR "$count\terror in mid-primer\t\t$head\n";
         }

         # classify type of gap
         if ($base2 eq "-") {
            $insert++;
            $ins_ev++ if (substr ($lines[1], $position - 2, 1) ne "-");
            if ($base1 eq "A") {
               $Ains++;
            } elsif ($base1 eq "C") {
               $Cins++;
            } elsif ($base1 eq "G") {
               $Gins++;
            } elsif ($base1 eq "T") {
               $Tins++;
            } elsif ($base1 eq "N") {
               $Nins++;
            } else {
               print ERR "$count\tinsertion not classified\t\t$head\n";
            }
         } elsif ($base1 eq "-") {
            $delete++;
            $del_ev++ if (substr ($lines[0], $position - 2, 1) ne "-");
            if ($base2 eq "A") {
               $Adel++;
            } elsif ($base2 eq "C") {
               $Cdel++;
            } elsif ($base2 eq "G") {
               $Gdel++;
            } elsif ($base2 eq "T") {
               $Tdel++;
            } elsif ($base2 eq "N") {
               $Ndel++;
            } else {
               print ERR "$count\tdeletion not classified\t\t$head\n";
            }
         } else {
            $mismatch++;
            if ($base2 eq "A") {
               if ($base1 eq "C") {
                  $AC++;
               } elsif ($base1 eq "G") {
                  $AG++;
               } elsif ($base1 eq "T") {
                  $AT++;
               } elsif ($base1 eq "N") {
                  $AN++;
               } else {
                  print ERR "$count\tA -> not classified\t\t$head\n";
               }
            } elsif ($base2 eq "C") {
               if ($base1 eq "A") {
                  $CA++;
               } elsif ($base1 eq "G") {
                  $CG++;
               } elsif ($base1 eq "T") {
                  $CT++;
               } elsif ($base1 eq "N") {
                  $CN++;
               } else {
                  print ERR "$count\tC -> not classified\t\t$head\n";
               }
            } elsif ($base2 eq "G") {
               if ($base1 eq "A") {
                  $GA++;
               } elsif ($base1 eq "C") {
                  $GC++;
               } elsif ($base1 eq "T") {
                  $GT++;
               } elsif ($base1 eq "N") {
                  $GN++;
               } else {
                  print ERR "$count\tG -> not classified\t\t$head\n";
               }
            } elsif ($base2 eq "T") {
               if ($base1 eq "A") {
                  $TA++;
               } elsif ($base1 eq "C") {
                  $TC++;
               } elsif ($base1 eq "G") {
                  $TG++;
               } elsif ($base1 eq "N") {
                  $TN++;
               } else {
                  print ERR "$count\tT -> not classified\t\t$head\n";
               }
            } elsif ($base2 eq "N") {
               if ($base1 eq "A") {
                  $NA++;
               } elsif ($base1 eq "C") {
                  $NC++;
               } elsif ($base1 eq "G") {
                  $NG++;
               } elsif ($base1 eq "T") {
                  $NT++;
               } else {
                  print ERR "$count\tN not classified\t\t$head\n";
               }
            } else {
               print ERR "$count\tnot classifiable\t\t$head\n";
            }
         }

      }

      # count N -> N matches
      my $newline = substr ($lines[1], 0, (length $lines[2]) - $dash);
      while ($newline =~ m/N/g) {
         $Ncount++;
         my $position = pos ($newline);
         my $base = substr ($lines[0], $position - 1, 1);
         $NN++ if ($base eq "N");
      }

      # print reads with excessive changes to error file
      if ( ($gap_3 > 300) || ($gap_3 < -300) ) {
         print ERR "$count\t3' gap\t$gap_3\t$head\n";
      }
      if ($mismatch > 20) {
         print ERR "$count\tSubstitutions\t$mismatch\t$head\n";
      }
      if ($insert > 20) {
         print ERR "$count\tInsertions\t$insert\t$head\n";
      }
      if ($delete > 20) {
         print ERR "$count\tDeletions\t$delete\t$head\n";
      }

      # adjust 3' gap (no negative numbers)
      $gap_3 = int ( ( $gap_3 + 1005 ) / 10 );

      # save results to arrays
      $gap3[$gap_3]++;
      $ins[$insert]++;
      $i_ev[$ins_ev]++;
      $del[$delete]++;
      $d_ev[$del_ev]++;
      $subs[$mismatch]++;

      delete $fna{$head};

   } else {
      print ERR "$count\tnot in raw data\t$head\n";
   }

}

# print results
print "Number of reads analyzed: $count\n",
   "3' gap (SD)\tSubs\tIns\tDel\tTotal\n";

# print stats on read lengths
my $lenmean = $lensum / $count;
my $lendev = 0;
foreach my $len (@lenarr) {
   $lendev += ($len - $lenmean)**2;
}
my $lenSD = sqrt ( $lendev / ($count - 1) );

print OUT "\tNumber of reads analyzed: $count\n",
   "\tTotal bases: $lensum\n",
   "\tMean length: $lenmean\n",
   "\tStd. dev: $lenSD\n\n"; 

# print details of subs, in/dels, and Ns
print OUT "Substitutions:\n",
   "A -> C\t$AC\nA -> G\t$AG\nA -> T\t$AT\n",
   "C -> A\t$CA\nC -> G\t$CG\nC -> T\t$CT\n",
   "G -> A\t$GA\nG -> C\t$GC\nG -> T\t$GT\n",
   "T -> A\t$TA\nT -> C\t$TC\nT -> G\t$TG\n",
   "N -> A\t$NA\nN -> C\t$NC\nN -> G\t$NG\nN -> T\t$NT\n",
   "A -> N\t$AN\nC -> N\t$CN\nG -> N\t$GN\nT -> N\t$TN\n",
   "N -> N\t$NN\n\n",
   "In/dels\tInsertions\tDeletions\n",
   "A\t$Ains\t$Adel\nC\t$Cins\t$Cdel\n",
   "G\t$Gins\t$Gdel\nT\t$Tins\t$Tdel\n",
   "N\t$Nins\t$Ndel\n",
   "N count:\t$Ncount\n\n";

# print @gap3 array
my $sh = 0;
print OUT "3' gap results:\n";
while ($gap3[1] eq "0") {
   shift @gap3;
   $sh++;
}
while ($gap3[scalar @gap3 - 2] eq "0") {
   pop @gap3;
}
for (my $m = 0; $m < scalar @gap3; $m++) {
   print OUT ($m + $sh - 100) * 10, "\t", $gap3[$m], "\n";
}

# calculate mean, stddev of 3' gap
my $mean = $gap3sum / $count;
my $dev = 0;
foreach my $gap (@gap3val) {
   $dev += ($gap - $mean)**2;
}
my $stddev = sqrt ( $dev / ($count - 1) );
print OUT "3' gap avg: $mean\n   std dev: $stddev\n",
   "   min: $gap3min\n   max: $gap3max\n";

# print rounded 3' gap numbers
if ($mean > 0) {
   $mean = (int ($mean * 10 + 0.5) ) / 10;
} else {
   $mean = (int ($mean * 10 - 0.5) ) / 10;
}
$stddev = (int ($stddev * 10 + 0.5) ) / 10;
print "$mean ($stddev)\t";

# print @subs array
my $subres = 0;
print OUT "\nSubstitution results:\n";
while ($subs[scalar @subs - 2] eq "0") {
   pop @subs;
}
for (my $m = 0; $m < scalar @subs; $m++) {
   print OUT $m, "\t", $subs[$m], "\n";
   $subres += $m * $subs[$m];
}
print OUT "Total substitutions: $subres\n";
print "$subres\t";

# print @ins array
my $insres = 0;
print OUT "\nInsertion (bp) results:\n";
while ($ins[scalar @ins - 2] eq "0") {
   pop @ins;
}
for (my $m = 0; $m < scalar @ins; $m++) {
   print OUT $m, "\t", $ins[$m], "\n";
   $insres += $m * $ins[$m];
}
print OUT "Total insertions (bp): $insres\n";
print "$insres\t";

# print insertion events array
my $ievres = 0;
print OUT "\nInsertion (events) results:\n";
while ($i_ev[scalar @i_ev - 2] eq "0") {
   pop @i_ev;
}
for (my $m = 0; $m < scalar @i_ev; $m++) {
   print OUT $m, "\t", $i_ev[$m], "\n";
   $ievres += $m * $i_ev[$m];
}
print OUT "Total insertions (events): $ievres\n";

# print @del array
my $delres = 0;
print OUT "\nDeletion (bp) results:\n";
while ($del[scalar @del - 2] eq "0") {
   pop @del;
}
for (my $m = 0; $m < scalar @del; $m++) {
   print OUT $m, "\t", $del[$m], "\n";
   $delres += $m * $del[$m];
}
print OUT "Total deletions (bp): $delres\n";
print "$delres\t";

# print deletion events array
my $devres = 0;
print OUT "\nDeletion (events) results:\n";
while ($d_ev[scalar @d_ev - 2] eq "0") {
   pop @d_ev;
}
for (my $m = 0; $m < scalar @d_ev; $m++) {
   print OUT $m, "\t", $d_ev[$m], "\n";
   $devres += $m * $d_ev[$m];
}
print OUT "Total deletions (events): $devres\n";

# print summary stats
my $summary = "\nSummary stats:\nSubstitutions\tInsertions (bp)" .
   "\tDeletions (bp)\tNs\tTotal\n$subres\t$insres\t$delres\t" .
   "$Ncount\t$tally\n";
print OUT $summary;
print "$tally\n";

# print positions, lengths arrays
### NOTE: these do not strictly match, esp. in cases of excessive in/dels
print OUT "\nPosition\tChanges\tReads remaining\n";
my $total = 0;
for (my $m = 0; $pos[$m] || $count; $m++) {
   print OUT $m * 10, "\t$pos[$m]\t$count\n";
   $total += $pos[$m];
   $count -= $lens[$m];
}
print OUT "Total subs, in/dels (bp): $total\n";

print "\nResults printed to $out_file.",
   "\nErrors printed to $err_file.\n\n";

unlink "first", "first.dnd", "first.aln";

close IN;
close OUT;
close ERR;
