# Supplementary material for: Assessing the Consequences of Denoising Marker-Based Metagenomic Data
Source: PLoS One. 2013 Mar 25;8(3):e60458. doi: 10.1371/journal.pone.0060458 (PMC3607570; doi:10.1371/journal.pone.0060458)
Supplement: File S23 — A sample output from AlignClusMus.pl. (XLS) [file pone.0060458.s023.xls]

## Sheet: sample
Reference: Stage0.fasta
Query: Stage2A.fasta
	Number of reads analyzed: 31868
	Total bases: 14469892
	Mean length: 454.057110581147
	Std. dev: 54.0528205624966
Substitutions:
A -> C	163
A -> G	1368
A -> T	203
C -> A	166
C -> G	88
C -> T	2496
G -> A	2605
G -> C	100
G -> T	155
T -> A	891
T -> C	1299
T -> G	159
N -> A	598
N -> C	452
N -> G	318
N -> T	116
A -> N	0
C -> N	0
G -> N	0
T -> N	0
N -> N	0
In/dels	Insertions	Deletions
A	2093	3551
C	2206	2348
G	2176	2211
T	1279	1535
N	0	169
N count:	1653
3' gap results:
-310	0
-300	1
-290	13
-280	16
-270	8
-260	16
-250	18
-240	40
-230	80
-220	124
-210	117
-200	71
-190	68
-180	158
-170	151
-160	186
-150	143
-140	169
-130	206
-120	175
-110	222
-100	286
-90	252
-80	328
-70	410
-60	471
-50	1010
-40	1496
-30	1136
-20	2046
-10	6044
0	6196
10	1971
20	571
30	862
40	927
50	1070
60	970
70	534
80	467
90	307
100	392
110	357
120	201
130	162
140	235
150	187
160	147
170	157
180	117
190	144
200	138
210	118
220	70
230	40
240	48
250	15
260	4
270	0
3' gap avg: -1.05673402786494
std dev: 69.1585206370985
min: -300
max: 259
Substitution results:
0	24195
1	5855
2	1316
3	272
4	66
5	34
6	19
7	16
8	24
9	6
10	12
11	7
12	13
13	5
14	1
15	4
16	1
17	4
18	2
19	1
20	4
21	3
22	3
23	2
24	0
25	0
26	1
27	1
28	0
29	1
30	0
Total substitutions: 11177
Insertion (bp) results:
0	26480
1	4031
2	892
3	274
4	100
5	36
6	25
7	6
8	4
9	5
10	3
11	3
12	4
13	0
14	0
15	1
16	0
17	0
18	1
19	0
20	0
21	0
22	1
23	0
24	0
25	0
26	0
27	0
28	0
29	0
30	0
31	0
32	0
33	0
34	0
35	0
36	0
37	0
38	0
39	0
40	0
41	0
42	0
43	0
44	0
45	1
46	0
47	0
48	0
49	0
50	0
51	0
52	0
53	0
54	0
55	0
56	0
57	1
58	0
Total insertions (bp): 7754
Insertion (events) results:
0	26480
1	4166
2	848
3	237
4	86
5	34
6	8
7	4
8	1
9	1
10	0
11	0
12	1
13	0
14	0
15	0
16	1
17	0
18	0
19	0
20	0
21	0
22	0
23	0
24	0
25	1
26	0
Total insertions (events): 7233
Deletion (bp) results:
0	25945
1	3884
2	1195
3	422
4	207
5	90
6	46
7	27
8	20
9	14
10	7
11	3
12	1
13	2
14	0
15	1
16	0
17	2
18	0
19	0
20	0
21	0
22	0
23	0
24	0
25	0
26	1
27	0
28	0
29	1
30	0
Total deletions (bp): 9814
Deletion (events) results:
0	25945
1	3965
2	1183
3	412
4	197
5	73
6	42
7	23
8	14
9	6
10	3
11	3
12	1
13	1
14	0
Total deletions (events): 9387
Summary stats:
Substitutions	Insertions (bp)	Deletions (bp)	Ns	Total
11177	7754	9814	1653	28745
Position	Changes	Reads remaining
0	0	31868
10	0	31868
20	0	31868
30	215	31868
40	325	31868
50	424	31868
60	193	31868
70	236	31868
80	276	31868
90	252	31868
100	215	31868
110	271	31868
120	252	31868
130	139	31868
140	200	31868
150	185	31868
160	224	31868
170	179	31868
180	175	31868
190	207	31868
200	326	31868
210	276	31868
220	373	31867
230	853	31862
240	397	31838
250	508	31724
260	706	31372
270	605	31198
280	1421	31034
290	907	30950
300	917	30745
310	820	30435
320	915	30254
330	1249	30082
340	892	29848
350	648	29573
360	550	29358
370	800	29164
380	1225	28886
390	1242	28560
400	1355	28252
410	1055	27865
420	1176	27308
430	1879	26680
440	736	26360
450	634	25813
460	825	25222
470	638	20746
480	475	10029
490	259	8120
500	94	3970
510	18	381
520	3	100
530	0	6
Total subs, in/dels (bp): 28745
