# Supplementary material for: Assessing the Consequences of Denoising Marker-Based Metagenomic Data
Source: PLoS One. 2013 Mar 25;8(3):e60458. doi: 10.1371/journal.pone.0060458 (PMC3607570; doi:10.1371/journal.pone.0060458)
Supplement: File S24 — CleanOpt.pl script. (TXT) [file pone.0060458.s024.txt]

#!/usr/bin/perl

# CleanOpt.pl
# John Gaspar (jsh58@unh.edu)
# June 2011 (updated: November 2011, April 2012)

#########################################################################
#    This program is free software: you can redistribute it and/or modify
#    it under the terms of the GNU General Public License as published by
#    the Free Software Foundation, either version 3 of the License, or
#    (at your option) any later version.
#
#    This program is distributed in the hope that it will be useful,
#    but WITHOUT ANY WARRANTY; without even the implied warranty of
#    MERCHANTABILITY or FITNESS FOR A PARTICULAR PURPOSE.  See the
#    GNU General Public License for more details.
#
#    You should have received a copy of the GNU General Public License
#    along with this program.  If not, see <http://www.gnu.org/licenses/>.
#########################################################################

# This script "cleans" reads similar to CleanMinMax.pl.

# That is, it takes the flowgrams (.raw) retrieved by SplitKeys.pl
# and truncates them according to three criteria:
#      - if any three consecutive flow values are less than 0.5
#      - if any flow value is greater than 6.49
#      - if any flow value is greater than 0.5 and less than 0.7
# After the truncations, it throws out any flowgram whose length 
# is less than 360, and truncates the rest to a maximum of 720.

# Alternatively, one can choose to skip the truncations, in which 
# case only the minimum of 360 applies.

# Like CleanMinMax.pl (and ConvertDatFasta.pl), this script also 
# interprets the cleaned flowgrams (.dat) into fasta files (.fa),
# but by a different algorithm.

# *** Note: this was written for Titanium data with 800 flows.
# The variables $min and $max may need to be changed to 
# accommodate longer flowgrams.

use strict;
use warnings;

sub usage {
   print q(

  Usage:  perl CleanOpt.pl <file1> <option> <file2>

          <file1>    File containing the following (one per line, comma-separated):
                          - name of folder with files to be analyzed
                          - file that contains sample names and mid tags
                               (same as that used with SplitKeys.pl)
                        For example:
                            968F,MIDonly_968F.csv
                            1401R,MIDonly_1401R.csv
                                (etc.)

     Optional arguments:

          <option>   To truncate or not to truncate? (that is the question)
                          1  =  to truncate
                          2  =  not to truncate (default)
          <file2>    Output file for summary statistics (def: clean.result)

);
   exit;
}

usage() if (!$ARGV[0] || $ARGV[0] eq "-h");

# load folders and file names
my @folder;
my @file;
open (FOL, $ARGV[0]) || die "Cannot open $ARGV[0]!\n$!\n";
while (my $line = <FOL>) {
   chomp $line;
   next if (! $line);
   my @spl = split (",", $line);
   if (! -d $spl[0]) {
      print "$spl[0] is not a valid directory\n";
   } elsif (! -f $spl[1]) {
      print "$spl[1] is not a valid file name\n";
   } else {
      push @folder, $spl[0];
      push @file, $spl[1];
   }
}

# get option
my $opt = 0;
$opt = 1 if ($ARGV[1] && $ARGV[1] == 1);

# get output file
my $outfile = "clean.result";
$outfile = $ARGV[2] if ($ARGV[2]);
open (OUT, ">$outfile");

# set length parameters -- min and max
my $min = 360;
my $max = 800;	# this is for Titanium data: 800 flows
$max = 720 if ($opt);

# create statistical variables
my $lost = 0; my $trunc = 0;
my $big = 0; my $small = 0;
my $noflowx = 0; my $noflow = 0;
my $largex = 0; my $large = 0;
my $xflowx = 0; my $xflow = 0;
my $tally = 0; my $total = 0;

my $seq = "TACG";

# loop: for each folder
for (my $x = 0; $x < scalar @folder; $x++) {

   # load sample names
   my @samples = ();
   if (!open (MID, $file[$x]) ) {
      print "Cannot open $file[$x]!\n$!\n";
      next;
   }
   while (my $line = <MID>) {
      chomp $line;
      next if (! $line);
      my @spl = split (",", $line);
      push @samples, $spl[0];
   }
   close MID;

   # loop: for each sample
   foreach my $sample (@samples) {

      # open .raw file
      if (!open (RAW, "$folder[$x]/${sample}.raw") ) {
         print "Cannot open $folder[$x]/${sample}.raw!\n$!\n";
         next;
      }
      print "Analyzing $folder[$x]/${sample}.raw\n";

      open (DAT, ">$folder[$x]/${sample}.dat");
      my @result = ();

      local $/ = ">";
      my $waste = <RAW>;
      my $count = 0;

      # loop: for each flowgram
      while (my $chunk = <RAW>) {

         chomp $chunk;
         my @div = split ("\n", $chunk);
         my @flow = split (" ", $div[1]);
         my $num = $flow[0];
         $tally++;

         # eliminate short reads
         if ($num < $min) {
            $small++;
            $lost++;
            next;
         }

         # truncate flowgrams
         if ($opt) {
            my $flag = 0;
            my $y = 1;
            while ( ($y < $num + 1) && ($y < $max + 1) && ($flag == 0) ) {

               if ( ($flow[$y] < 0.5) && ($flow[$y + 1] <= 0.5)
                          && ($flow[$y + 2] <= 0.5) ) {
                  if ($y <= $min) {
                     $noflowx++;
                  } else {
                     $noflow++;
                  }
                  $flag = 1;
               } elsif ($flow[$y] > 6.49) {
                  if ($y <= $min) {
                     $largex++;
                  } else {
                     $large++;
                  }
                  $flag = 1;
               } elsif ( ($flow[$y] >= 0.5) && ($flow[$y] < 0.7) ) {
                  if ($y <= $min) {
                     $xflowx++;
                  } else {
                     $xflow++;
                  }
                  $flag = 1;
               }

               $y++;
            }

            # reset $y: the last "good" flow
            $y--;
            $y-- if ($flag == 1);

            # analyze truncations
            if ( ($flag == 1) || ($y < $num) ) {
               $big++ if ($flag == 0);
               $num = $y;
               if ($num >= $min) {
                  $trunc++;
               } else {
                  $lost++;
                  next;
               }
            }

         } elsif ($num > $max) {
            $num = $max;
            $big++;
            $trunc++;
         }

         my $line = "$div[0] $num";
         for (my $x = 1; $x < $max + 1; $x++) {
            $line .= " $flow[$x]";
         }
         $count++;
         push @result, $line;

      }

      # print results
      print DAT "$count $max\n";
      for (my $z = 0; $z < scalar @result; $z++) {
         print DAT $result[$z], "\n";
      }
      close DAT;

      # produce fasta files
      open (NEW, "$folder[$x]/${sample}.dat");
      open (FASTA, ">$folder[$x]/${sample}.fa");

      local $/ = "\n";
      $waste = <NEW>;
      while (my $line = <NEW>) {
         my @spl = split (" ", $line);
         my $sequence = "";

         # start at 9th flow (skipping adapter)
         for (my $z = 10; $z < $spl[1] + 2; $z++) {
            my $len = int ($spl[$z] + 0.49);  # rounding down

            # write ambiguous base (N) if no signal for 3 straight flows
            if ( ($len == 0) && ($z < $spl[1]) &&
                 ($spl[$z + 1] <= 0.5) && ($spl[$z + 2] <= 0.5) ) {
               $sequence .= "N";
               $z += 2;
            } else {
               $sequence .= substr($seq, ($z - 10) % 4, 1) x $len;
            }
         }

         print FASTA ">$spl[0]\n$sequence\n";
      }
      close NEW;
      close FASTA;

      $total += $count;
   }

}

print "\nReads analyzed: $tally",
   "\nReads written to .dat and .fa files: $total",
   "\n\nSummary stats written to $outfile.\n\n";

print OUT "Reads analyzed\t$tally\n",
   "Reads written to .dat and .fa files: $total\n",
   "\tToo few flows (<$min)\tNo signal for 4\tLarge flow val (>6.49)",
   "\tFlow val 0.5-0.7\tToo many flows (>$max)\tTotal\n",
   "Eliminated:\t$small\t$noflowx\t$largex\t$xflowx\tn/a\t$lost\n",
   "Truncations:\tn/a\t$noflow\t$large\t$xflow\t$big\t$trunc\n\n";

close OUT;
